# Supplementary material for: Evaluation of Pharmacy Intern Interventions on Antimicrobial Use in University-Affiliated Hospitals: A Retrospective Analysis
Source: J Clin Med. 2024 Aug 26;13(17):5060. doi: 10.3390/jcm13175060 (PMC11395848; doi:10.3390/jcm13175060)
Supplement: Supplementary file 1 [file jcm-13-05060-s001.zip]

Archive with 1 entries (1 files):
- jcm-3121547-supplementary.pdf
